# Supplementary material for: Hierarchical Zeolites as Catalysts for Biodiesel Production from Waste Frying Oils to Overcome Mass Transfer Limitations
Source: Molecules. 2021 Aug 12;26(16):4879. doi: 10.3390/molecules26164879 (PMC8398946; doi:10.3390/molecules26164879)
Supplement: Supplementary file 1 [file molecules-26-04879-s001.zip]

Archive with 1 entries (1 files):
- molecules-1294521-supplementary.pdf
